# Supplementary material for: Biomimetic Mineralization in External Layer of Decalcified Fish Scale
Source: Biomimetics (Basel). 2022 Jul 22;7(3):97. doi: 10.3390/biomimetics7030097 (PMC9331227; doi:10.3390/biomimetics7030097)
Supplement: Supplementary file 1 [file biomimetics-07-00097-s001.zip]

Archive with 1 entries (1 files):
- biomimetics-1818167-supplementary.pdf
